# Supplementary material for: Probiotic-Containing Nanofiber-Based Dental Floss Suppresses Subgingival Red Complex Periopathogens: A Randomized Double-Blind Crossover Trial
Source: Probiotics Antimicrob Proteins. 2026 Jan 4;18(5):6662–75. doi: 10.1007/s12602-025-10898-4 (PMC13369690; doi:10.1007/s12602-025-10898-4)
Supplement: Supplementary file 6 — Supplementary Table S2. Descriptive statistics of key variables in Group I and Group II across all time points in the study. Baseline differences between groups were assessed using the Wilcoxon rank-sum test for continuous variables and the test of proportions for binary variables. P-values were adjusted for multiple testing using the Benjamini–Hochberg method. Control nanofloss, probiotic-free nanofloss; LS-nanofloss, nanofloss with Ligilactobacillus salivarius; #, performed only for upper left first molars; SD, standard deviation; five number summary, [minimum; 1st quartile; median; 3rd quartile; maximum]; NA, non-applicable.(XLSX 15.6 KB) [file 12602_2025_10898_MOESM6_ESM.xlsx]

## Sheet: Sheet 1
Supplementary Table S2. Descriptive statistics of key variables in Group I and Group II across all time points in the study.
Time points	Baseline 1			After professional flossing		After 14 days of self-flossing		After 14 days without flossing (wash-out phase)/ Baseline 2			After professional flossing		After 14 days of self flossing		After 14 days without flossing (wash-out phase)
Type of nanofloss				Control nanofloss	LS-nanofloss	Control nanofloss	LS-nanofloss				LS-nanofloss	Control nanofloss	LS-nanofloss	Control nanofloss
Variables	Group I	Group II	p-value	Group I	Group II	Group I	Group II	Group I	Group II	p-value	Group I	Group II	Group I	Group II	Group I	Group II
API
mean ± SD	0.4 ± 0.18	0.37 ± 0.18		NA	NA	0.24 ± 0.09	0.21 ± 0.09	0.37 ± 0.11	0.35 ± 0.12		NA	NA	0.2 ± 0.08	0.21 ± 0.17	0.36 ± 0.09	0.37 ± 0.14
five number summary	[0.11; 0.25; 0.39; 0.48; 0.82]	[0.04; 0.27; 0.39; 0.5; 0.65]	0.94	NA	NA	[0.07; 0.18; 0.25; 0.32; 0.38]	[0.04; 0.18; 0.21; 0.25; 0.46]	[0.14; 0.3; 0.39; 0.43; 0.58]	[0.21; 0.23; 0.36; 0.41; 0.58]	0.92	NA	NA	[0.07; 0.15; 0.21; 0.26; 0.36]	[0.04; 0.12; 0.18; 0.24; 0.73]	[0.14; 0.31; 0.36; 0.41; 0.5]	[0.18; 0.25; 0.36; 0.46; 0.62]
SBI
mean ± SD	0.67 ± 0.15	0.65 ± 0.15		NA	NA	0.55 ± 0.16	0.46 ± 0.13	0.71 ± 0.11	0.66 ± 0.13		NA	NA	0.59 ± 0.12	0.41 ± 0.11	0.68 ± 0.1	0.69 ± 0.13
five number summary	[0.43; 0.61; 0.65; 0.75; 1]	[0.46; 0.52; 0.61; 0.75; 0.93]	0.81	NA	NA	[0.32; 0.41; 0.57; 0.66; 0.81]	[0.21; 0.37; 0.46; 0.52; 0.73]	[0.57; 0.62; 0.69; 0.77; 0.89]	[0.43; 0.57; 0.64; 0.73; 0.93]	0.64	NA	NA	[0.38; 0.52; 0.57; 0.66; 0.85]	[0.25; 0.32; 0.39; 0.5; 0.61]	[0.5; 0.62; 0.68; 0.75; 0.82]	[0.39; 0.62; 0.69; 0.79; 0.86]
presence of subgingival plaque#	13.33%	33.33%				26.67%	13.33%	46.67%	46.67%				26.67%	26.67%	60%	46.67%
presence of subgingival bleeding#	73.33%	66.67%				53.33%	60%	86.67%	80%				86.67%	66.67%	73.33%	46.67%
total content of bacterial DNA#
mean ± SD	5,519,367 ± 5,146,656	7,164,733 ± 5,180,005		4,121,600 ± 4,773,474	4,125,800 ± 3,222,703	5,673,700 ± 3,794,453	3,690,733 ± 3,423,422	8,722,000 ± 8,324,281	8,604,500 ± 7,887,102		3,869,467 ± 3,789,985	3,141,067 ± 3,810,126	5,391,100 ± 4,313,067	5,352,667 ± 4,770,222	11,472,000 ± 6,470,211	11,092,933 ± 11,034,020
five number summary	[592,500; 2,000,000; 3,065,000; 8,067,500; 20,300,000]	[606,000; 2,057,500; 7,310,000; 11,235,000; 16,900,000]	0.81	[229,500; 1,600,000; 3,195,000; 4,457,500; 19,750,000]	[379,000; 1,257,500; 4,335,000; 6,245,000; 9,990,000]	[980,500; 2,417,500; 5,780,000; 7,557,500; 13,650,000]	[430,500; 1,545,000; 2,355,000; 4,845,000; 12,750,000]	[1,505,000; 2,847,500; 5,885,000; 11,475,000; 31,950,000]	[747,500; 3,590,000; 6,790,000; 9,810,000; 26,700,000]	1	[333,000; 1,677,500; 2,685,000; 4,372,500; 13,800,000]	[489,000; 762,750; 1,640,000; 2,745,000; 11,950,000]	[636,000; 2,250,000; 3,835,000; 7,807,500; 14,100,000]	[508,000; 1,852,500; 4,890,000; 7,670,000; 18,300,000]	[3,445,000; 6,767,500; 12,150,000; 13,075,000; 24,100,000]	[754,000; 4,192,500; 7,125,000; 16,000,000; 42,400,000]
Ligilactobacillus salivarius DNA#
presence	6.67%	13.33%		13.33%	100%	6.67%	46.67%	6.67%	20%		86.67%	46.67%	33.33%	26.67%	6.67%	20%
mean ± SD [copies/µL]	323 ± 1,250	25 ± 78		28 ± 85	3,816 ± 3,090	38 ± 145	71 ± 141	1,030 ± 3,989	136 ± 416		3,230 ± 4,642	137 ± 315	163 ± 518	348 ± 1,259	337 ± 1,305	1,735 ± 6,414
five number summary [copies/µL]	[0; 0; 0; 0; 4,840]	[0; 0; 0; 0; 298]	0.81	[0; 0; 0; 0; 320]	[638; 1,575; 2,815; 5,356; 10,850]	[0; 0; 0; 0; 563]	[0; 0; 0; 88; 547]	[0; 0; 0; 0; 15,450]	[0; 0; 0; 0; 1,600]	0.66	[0; 716; 1,505; 3,495; 18,550]	[0; 0; 0; 114; 1,230]	[0; 0; 0; 60; 2,025]	[0; 0; 0; 29; 4,895]	[0; 0; 0; 0; 5,055]	[0; 0; 0; 0; 24,900]
Streptococcus mutans DNA#
presence	33.33%	20%		20%	33.33%	33.33%	26.67%	33.33%	46.67%		33.33%	50%	26.67%	46.67%	40%	40%
mean ± SD [copies/µL]	5,187 ± 19,469	81 ± 199		2,004 ± 7,391	113 ± 206	251 ± 481	815 ± 3,026	1,016 ± 2,157	609 ± 2,016		384 ± 801	260 ± 416	284 ± 560	287 ± 467	1,434 ± 2,914	489 ± 878
five number summary [copies/µL]	[0; 0; 0; 82; 75,550]	[0; 0; 0; 0; 608]	0.81	[0; 0; 0; 0; 28,700]	[0; 0; 0; 154; 704]	[0; 0; 0; 241; 1,625]	[0; 0; 0; 31; 11,750]	[0; 0; 0; 172; 7,035]	[0; 0; 0; 133; 7,875]	0.93	[0; 0; 0; 101; 2,490]	[0; 0; 33; 294; 1,285]	[0; 0; 0; 90; 1,485]	[0; 0; 0; 394; 1,705]	[0; 0; 0; 878; 9,440]	[0; 0; 0; 519; 2,845]
Porphyromonas gingivalis DNA#
presence	0%	13.33%		0%	13.33%	0%	13.33%	0%	14.29%		0%	13.33%	0%	13.33%	0%	13.33%
mean ± SD [copies/µL]	0 ± 0	15,063 ± 47,037		0 ± 0	40,653 ± 134,040	0 ± 0	18,838 ± 72,940	0 ± 0	20,509 ± 76,701		0 ± 0	3,661 ± 14,147	0 ± 0	12,372 ± 46,530	0 ± 0	67,592 ± 260,023
five number summary [copies/µL]	[0; 0; 0; 0; 0]	[0; 0; 0; 0; 179,500]	0.81	[0; 0; 0; 0; 0]	[0; 0; 0; 0; 517,500]	[0; 0; 0; 0; 0]	[0; 0; 0; 0; 282,500]	[0; 0; 0; 0; 0]	[0; 0; 0; 0; 287,000]	0.41	[0; 0; 0; 0; 0]	[0; 0; 0; 0; 54,800]	[0; 0; 0; 0; 0]	[0; 0; 0; 0; 180,500]	[0; 0; 0; 0; 0]	[0; 0; 0; 0; 1,007,500]
Tannarella forsythia DNA#
presence	46.67%	33.33%		53.33%	33.33%	46.67%	6.67%	53.33%	13.33%		53.33%	20%	33.33%	20%	53.33%	20%
mean ± SD [copies/µL]	8,384 ± 21,734	6,403 ± 14,119		7,069 ± 13,476	7,519 ± 22,236	3,637 ± 8,541	1,650 ± 6,390	3,421 ± 8,329	5,107 ± 19,764		6,140 ± 17,679	1,657 ± 6,375	4,067 ± 14,413	2,112 ± 8,006	9,500 ± 23,552	20,616 ± 79,779
five number summary [copies/µL]	[0; 0; 0; 516; 65,500]	[0; 0; 0; 253; 45,950]	0.81	[0; 0; 59; 6,530; 45,700]	[0; 0; 0; 185; 84,154]	[0; 0; 0; 342; 28,900]	[0; 0; 0; 0; 24,750]	[0; 0; 66; 1,596; 31,850]	[0; 0; 0; 0; 76,550]	0.15	[0; 0; 168; 2,168; 69,050]	[0; 0; 0; 0; 24,700]	[0; 0; 0; 164; 56,050]	[0; 0; 0; 0; 31,050]	[0; 0; 60; 1,608; 73,000]	[0; 0; 0; 0; 309,000]
Treponema denticola DNA#
presence	46.67%	33.33%		46.67%	26.67%	40%	6.67%	40%	13.33%		46.67%	13.33%	20%	13.33%	40%	20%
mean ± SD [copies/µL]	16,860 ± 49,007	14,044 ± 41,500		3,664 ± 5,552	5,047 ± 13,808	4,905 ± 13,127	6,040 ± 23,393	6,421 ± 17,439	18,070 ± 69,971		7,452 ± 24,646	3,397 ± 13,127	5,734 ± 16,168	5,834 ± 22,537	18,625 ± 42,854	29,943 ± 115,929
five number summary [copies/µL]	[0; 0; 0; 1,166; 186,000]	[0; 0; 0; 996; 159,500]	0.81	[0; 0; 0; 5,980; 16,750]	[0; 0; 0; 14; 49,550]	[0; 0; 0; 318; 48,750]	[0; 0; 0; 0; 90,600]	[0; 0; 0; 2,352; 67,250]	[0; 0; 0; 0; 271,000]	0.41	[0; 0; 0; 919; 95,850]	[0; 0; 0; 0; 50,850]	[0; 0; 0; 0; 60,400]	[0; 0; 0; 0; 87,300]	[0; 0; 0; 4,472; 149,000]	[0; 0; 0; 0; 449,000]
sum of red complex periopathogens DNA#
presence	53.33%	33.33%		60%	33.33%	53.33%	13.33%	60%	13.33%		60%	20%	33.33%	20%	53.33%	33.33%
mean ± SD [copies/µL]	25,244 ± 68,176	35,510 ± 87,593		10,732 ± 18,821	53,219 ± 164,236	8,542 ± 21,443	26,528 ± 102,723	9,842 ± 25,390	42,319 ± 163,836		13,591 ± 42,261	8,716 ± 33,649	9,801 ± 30,245	20,318 ± 77,066	28,125 ± 65,122	118,151 ± 455,729
five number summary [copies/µL]	[0; 0; 133; 1,602; 244,100]	[0; 0; 0; 1,250; 251,900]	0.81	[0; 0; 321; 12,140; 62,450]	[0; 0; 0; 1,072; 626,004]	[0; 0; 79; 2,741; 77,650]	[0; 0; 0; 0; 397,850]	[0; 0; 102; 6,750; 99,100]	[0; 0; 0; 0; 634,550]	0.15	[0; 0; 958; 2,758; 164,900]	[0; 0; 0; 0; 130,350]	[0; 0; 0; 490; 116,450]	[0; 0; 0; 0; 298,850]	[0; 0; 60; 6,402; 210,450]	[0; 0; 0; 51; 1,765,500]
Baseline differences between groups were assessed using the Wilcoxon rank-sum test for continuous variables and the test of proportions for binary variables. P-values were adjusted for multiple testing using the Benjamini–Hochberg method.
Control nanofloss, probiotic-free nanofloss; LS-nanofloss, nanofloss with Ligilactobacillus salivarius; #, performed only for upper left first molars; SD, standard deviation; five number summary, [minimum; 1st quartile; median; 3rd quartile; maximum]; NA, non-applicable
