# Supplementary material for: Probiotic-Containing Nanofiber-Based Dental Floss Suppresses Subgingival Red Complex Periopathogens: A Randomized Double-Blind Crossover Trial
Source: Probiotics Antimicrob Proteins. 2026 Jan 4;18(5):6662–75. doi: 10.1007/s12602-025-10898-4 (PMC13369690; doi:10.1007/s12602-025-10898-4)
Supplement: Supplementary file 7 — Supplementary Table S3. Raw data. (XLSX 39.0 KB) [file 12602_2025_10898_MOESM7_ESM.xlsx]

## Sheet: qPCR data
			Ligilactobacillus salivarius		Streptococcus mutans		Porphyromonas gingivalis		Tannerella forsythia		Treponema denticola		total content of bacterial DNA
patientID	timePoint	group	Ct	concentration (copies/ul)	Ct	concentration (copies/ul)	Ct	concentration (copies/ul)	Ct	concentration (copies/ul)	Ct	concentration (copies/ul)	Ct	concentration (copies/ul)
TA01	1	I	40	6.92	34.79	8	0	0	16.82	66700	15.61	58300	15.11	9500000
TA01	1	I	39.59	7.11	36.24	4.06	30.67	3.52	16.87	64300	15.68	55400	15.16	9140000
TA01	2	I	35.62	14.1	34.07	11.6	31.63	2.15	17.41	43600	17.37	16200	15.98	5020000
TA01	2	I	35.36	15.2	34.42	9.64	0	0	17.28	47800	17.28	17300	15.79	5780000
TA01	3	I	38.01	8.51	34.47	9.43		0	18.53	19200	17.09	19900	15.69	6190000
TA01	3	I	40	6.92	34.71	8.34	33.09	1.06	18.63	18000	17.16	18800	15.46	7330000
TA01	4	I	40	6.92	0	0	0	0	19.9	7100	19.65	3100	14.95	10600000
TA01	4	I	37.93	8.62	36.14	4.24	35	0.459	19.76	7850	19.49	3460	14.85	11500000
TA01	5	I	27.25	777	34.85	7.78	31.89	1.89	16.66	75400	14.83	103000	14.61	13700000
TA01	5	I	27.24	782	35.66	5.27	31.69	2.09	16.91	62700	15.03	88700	14.59	13900000
TA01	6	I	37.15	9.89	35.89	4.74	0	0	17.05	56600	15.53	61600	14.81	11800000
TA01	6	I	36.5	11.3	36.85	3.13	32.15	1.66	17.08	55500	15.59	59200	14.61	13700000
TA01	7	I	37.15	9.89	34.04	11.8		0	16.71	72300	15.07	86400	13.98	21700000
TA01	7	I	36.39	11.6	34.49	9.34	31.88	1.9	16.69	73700	15.04	88200	13.71	26500000
TA02	1	II	37.9	8.65	35	7.23	28.94	9.11	30.23	12.2	28.63	7.06	15.45	7370000
TA02	1	II	0	0	34.79	8.01	0	0	29.58	17	29.27	4.89	15.48	7250000
TA02	2	II	24.02	8300	35.72	5.11	30.42	4.02	0	0	29.19	5.12	17.51	1640000
TA02	2	II	24.05	8070	35.26	6.34	29.66	6.07		0	29.25	4.96	17.56	1570000
TA02	3	II	30.41	114	35.1	6.87	0	0	31.15	7.84	28.06	9.84	16.33	3870000
TA02	3	II	30.6	103	34.49	9.32		0	30.56	10.4	28.44	7.87	16.47	3500000
TA02	4	II	40	6.92	32.42	29.7	0	0	30.96	8.6	27.2	16.5	14.79	12000000
TA02	4	II	38.55	7.89	32.3	32	30.22	4.48	30.83	9.15	27.81	11.4	14.88	11200000
TA02	5	II	36.46	11.5	33.24	18.4	30.43	4	31.82	5.76	30.14	3.03	17.53	1610000
TA02	5	II	37.84	8.74	33.48	16	0	0	31.79	5.85	28.97	5.78	17.48	1670000
TA02	6	II	40	6.92	33.47	16.1	0	0	0	0	29.04	5.58	16.55	3310000
TA02	6	II	0	0	33.69	14.3	30.63	3.6	0	0	28.25	8.77	16.25	4100000
TA02	7	II	0	0	33.32	17.6	0	0	31.31	7.28	28.7	6.76	14.53	14500000
TA02	7	II	40	6.92	32.99	21.2	0	0	30.73	9.57	0	0	14.52	14600000
TA03	1	I	0	0	0	0	0	0	22.92	847	22.98	275	18.95	571000
TA03	1	I	0	0	0	0	31.06	2.87	22.84	897	22.78	317	18.85	614000
TA03	2	I	39.52	7.15	0	0	0	0	20.17	5850	19.67	3060	17.5	1650000
TA03	2	I	0	0	0	0	0	0	20.03	6450	19.56	3290	17.43	1740000
TA03	3	I	0	0	0	0	0	0	23.66	523	23.68	168	16.61	3170000
TA03	3	I	0	0	0	0	0	0	23.79	479	23.84	149	16.67	3030000
TA03	4	I	0	0	0	0	0	0	21.11	2970	28.1	9.6	17.52	1620000
TA03	4	I	0	0	0	0	0	0	21.34	2520	29.61	4.06	17.73	1390000
TA03	5	I	28.08	446	37.7841	2.17566	31.11	2.8	22.28	1310	24.52	93.2	18.52	783000
TA03	5	I	28.2	414	0	0	30.87	3.17	22.58	1070	24.54	92.3	18.48	805000
TA03	6	I	32.84	36.4	0	0	0	0	28.7	26.7	27.14	17.1	16.55	3300000
TA03	6	I	32.97	34.6	0	0	30.54	3.76	27.99	39.2	27.33	15.2	16.71	2950000
TA03	7	I	39.46	7.18	0	0	31.15	2.74	23.07	769	20.17	2120	15.3	8270000
TA03	7	I	0	0	0	0	0	0	23.14	736	20.21	2060	15.34	8040000
TA04	1	II	36.23	12.1	28.15	573	16.43	47500	17.31	46700	14.2	162000	14.59	13900000
TA04	1	II	37.14	9.9	27.99	644	16.5	45400	17.36	45200	14.25	157000	14.65	13300000
TA04	2	II	26.17	1680	27.92	678	15.42	98300	18.02	28000	15.77	51700	15.75	5930000
TA04	2	II	26.34	1480	27.82	729	15.6	86300	18.21	24300	15.89	47400	15.94	5150000
TA04	3	II	32.17	48.4	29.75	175	13.91	289000	18.15	25500	14.98	91800	14.69	12900000
TA04	3	II	32.27	46.3	29.79	170	13.98	276000	18.23	24000	15.02	89400	14.72	12600000
TA04	4	II	35.55	14.4	30.68	91.1	13.9	292000	16.6	78700	13.42	286000	13.99	21500000
TA04	4	II	36.21	12.1	30.44	108	13.95	282000	16.67	74400	13.57	256000	13.97	21800000
TA04	5	II	29.8	159	27.34	1040	16.22	55500	18.18	24800	15.77	51700	15.58	6730000
TA04	5	II	29.83	156	27.5	927	16.25	54100	18.2	24600	15.82	50000	15.6	6610000
TA04	6	II	32.17	48.4	29.09	285	14.5	190000	17.78	33200	14.96	93500	14.87	11300000
TA04	6	II	32.14	49	29	304	14.65	171000	17.97	28900	15.16	81100	14.92	10900000
TA04	7	II	26.81	1050	26.47	1990	12.07	1080000	14.61	334000	12.69	486000	13.08	41800000
TA04	7	II	26.78	1080	26.45	2020	12.28	935000	14.83	284000	12.92	412000	13.05	43000000
TA05	1	I	37.25	9.7	30.78	85	30.27	4.35	30.65	9.98	29.17	5.18	18.67	699000
TA05	1	I	39.15	7.38	30.95	76.1	29.15	8.07	31.99	5.33	30.34	2.73	18.67	697000
TA05	2	I	36.62	11	34.63	8.69	0	0	32.21	4.83	30.07	3.16	20.18	232000
TA05	2	I	35.79	13.5	34.03	11.9	0	0	30.97	8.53	30.25	2.86	20.2	227000
TA05	3	I	35.68	13.9	28.58	415	29.47	6.76	30.28	11.9	28.78	6.46	17.29	1920000
TA05	3	I	35.75	13.7	28.67	387	28.98	8.9	30.05	13.4	28.49	7.62	17.45	1710000
TA05	4	I	37.51	9.25	29.25	252	29.95	5.17	31.5	6.68	28.38	8.13	17.47	1680000
TA05	4	I	38.71	7.74	29.02	300	29.87	5.42	31.8	5.8	28.6	7.15	17.46	1700000
TA05	5	I	25.17	3530	30.22	126	0	0	0	0	0	0	19.65	342000
TA05	5	I	25.28	3240	30.2	127	0	0	0	0	0	0	19.72	324000
TA05	6	I	34.85	17.7	26.89	1460	28.96	9	32.24	4.76	29.02	5.64	18.7	686000
TA05	6	I	34.66	18.8	26.84	1510	0	0	32.61	4.05	28.57	7.28	18.48	807000
TA05	7	I	0	0	26.66	1730	30.22	4.46	0	0	0	0	15.86	5460000
TA05	7	I	38.02	8.51	26.78	1580	30.02	4.98	30.62	10.1	29.8	3.66	15.88	5420000
TA06	1	II	36.08	73.9	0	0	0	0	28.96	19.2	28.73	5.27	19.21	621000
TA06	1	II	36.49	67	0	0	29.1	7.27	28.7	22	30.49	2	19.28	591000
TA06	2	II	26.26	4432.2	0	0	31.33	2.19	30.62	8.34	29.61	3.2	19.81	400000
TA06	2	II	26.6	4432.2	0	0	30.58	3.22	30.12	10.6	0	0	19.96	358000
TA06	3	II	33.71	153	36.4985	7.41937	28.85	8.39	31.25	6.19	30.54	1.95	18.48	1060000
TA06	3	II	33.73	152	0	0	30.16	4.05	31.64	5.16	0	0	18.44	1090000
TA06	4	II	35.74	80.7	0	0	30.13	4.1	32.19	4.02	28.73	5.26	18.98	736000
TA06	4	II	36.08	73.9	0	0	29.72	5.14	32.78	3.1	28.24	6.99	18.94	759000
TA06	5	II	34.79	80.7	0	0	30.73	2.98	34	1.87	29.58	3.26	19.55	485000
TA06	5	II	35.21	60.5	0	0	29.69	5.23	32.83	3.04	29.53	3.36	19.53	493000
TA06	6	II	34.79	106	0	0	29.82	4.86	31.03	6.86	29.08	4.32	19.29	588000
TA06	6	II	35.21	93.4	0	0	29.08	7.35	31.28	6.1	0	0	19.24	606000
TA06	7	II	37.91	50.9	37.1405	5.69666	28.88	8.22	31.25	6.17	28.47	6.12	18.97	741000
TA06	7	II	37.44	55.2	0	0	0	0	31.98	4.42	28.18	7.25	18.92	767000
TA07	1	I	40	9.17	35.94	5.06	30.69	3.04	28.63	22.8	26.97	15	17.12	2870000
TA07	1	I	0	0	35.24	7.02	0	0	28.9	19.8	27.19	13.1	17.09	2930000
TA07	2	I	35.19	21.1	0	0	0	0	18.25	19400	17.69	10200	16.94	3280000
TA07	2	I	35.01	22.3	0	0	31.65	1.87	18.27	19200	17.71	10000	16.87	3460000
TA07	3	I	37.92	11.4	0	0	29.8	4.92	30.37	9.4	29.97	2.64	18.61	961000
TA07	3	I	0	0	36.76	3.55	0	0	29.94	11.7	27.77	9.25	18.56	1000000
TA07	4	I	39.4	9.56	34.88	8.36	30.9	2.73	23.95	357	21.49	643	16.82	3570000
TA07	4	I	40	9.17	35.08	7.56	30.68	3.07	24.07	330	21.51	635	16.97	3200000
TA07	5	I	24.72	6520	36.41	4.12	0	0	23.5	478	21.72	543	16.47	4610000
TA07	5	I	24.72	6500	36.75	3.56	30.85	2.81	23.55	462	22.03	434	16.48	4580000
TA07	6	I	35.62	18.7	36	4.93	29.81	4.89	30.13	10.6	27.84	8.83	16.24	5460000
TA07	6	I	35.1	21.7	35.87	5.23	0	0	31.43	5.67	27.9	8.53	16.25	5420000
TA07	7	I	37.34	12.6	36.28	4.35	29.45	5.98	26.78	63.5	27.59	10.3	16.85	3510000
TA07	7	I	40	9.17	36.75	3.56	31.4	2.11	26.96	57.4	27.26	12.6	16.79	3660000
TA08	1	II	35.75	18.1	34.2	11.9	29.56	5.6	0	0	30.2	2.33	16.55	4370000
TA08	1	II	35.13	21.6	34.94	8.11	0	0	0	0	0	0	16.51	4490000
TA08	2	II	26.62	1600	35.43	6.4	31.2	2.34	31.91	4.55	29.77	2.94	18.22	1290000
TA08	2	II	26.67	1540	35.52	6.15	29.38	6.2	32.11	4.17	28.95	4.64	18.43	1100000
TA08	3	II	30.94	115	31.33	64.5	29.32	6.42	0	0	28.79	5.09	15.47	9640000
TA08	3	II	31.29	96.6	31.49	58.1	29.8	4.92	0	0	29.37	3.66	15.58	8880000
TA08	4	II	38.36	10.7	31.5	57.7	31.11	2.44	31.24	6.21	29.11	4.24	16.54	4380000
TA08	4	II	36.46	15.2	31.65	52.2	30.7	3.04	0	0	29.37	3.67	16.63	4120000
TA08	5	II	36.5	15	36.74	3.58	0	0	31.75	4.89	30.75	1.75	18.72	889000
TA08	5	II	36.89	13.8	37.13	3.05	30.52	3.34	31.84	4.69	30.15	2.4	18.73	883000
TA08	6	II	36.51	15	32.64	28.4	0	0	0	0	29.23	3.95	15.79	7630000
TA08	6	II	35.39	19.9	32.6	29.2	29.64	5.37	0	0	0	0	15.76	7800000
TA08	7	II	33.34	39.5	32.66	28.1	29.63	5.4	30.63	8.27	29.96	2.65	15.59	8810000
TA08	7	II	33.09	43.6	33.01	22.9	29.67	5.29	31.04	6.82	29.13	4.19	15.52	9240000
TA10	1	II	37.29	12.7	35.96	5.02	29.04	7.54	29.11	17.7	28.85	4.91	17.98	1530000
TA10	1	II	36.98	13.6	36.59	3.81	28.32	11.4	30.02	11.2	28.65	5.52	17.94	1570000
TA10	2	II	25.8	2930	33.84	14.4	0	0	31.99	4.39	29.5	3.4	16.32	5170000
TA10	2	II	25.91	2700	33.92	13.7	0	0	32.29	3.85	29.72	3.02	16.49	4570000
TA10	3	II	35.74	18.1	36.95	3.29	30.41	3.54	31.29	6.06	30.5	1.99	19.16	645000
TA10	3	II	35.5	19.4	36.02	4.89	30.1	4.17	31.82	4.75	28.52	5.93	19.25	606000
TA10	4	II	38.51	10.5	35.32	6.76	32.13	1.47	35	1.26	28.86	4.9	16.77	3720000
TA10	4	II	40	9.17	34.65	9.39	30.97	2.63	33.84	1.99	28.85	4.92	16.79	3660000
TA10	5	II	36.93	13.7	31.26	67.4	28.11	12.9	31.74	4.93	29.29	3.83	18.16	1340000
TA10	5	II	40	9.17	31.32	65	28.72	9.03	32.47	3.54	28.88	4.83	18.18	1320000
TA10	6	II	40	9.17	35.15	7.32	0	0	0	0	28.35	6.55	18.01	1500000
TA10	6	II	40	9.17	34.83	8.57	29.55	5.64	31.96	4.46	28.67	5.46	18.33	1180000
TA10	7	II	37.64	12	35.71	5.63	37.64	12	31.13	6.53	28.77	5.15	17.47	2230000
TA10	7	II	38.1	11.1	36.47	4.02	38.1	11.1	31.68	5.07	28.66	5.49	17.09	2940000
TA11	1	I	39.5	9.49	0	0	0	0	22.48	941	18.04	7910	16.13	5920000
TA11	1	I	0	0	0	0	0	0	22.57	886	18.21	6970	16.22	5560000
TA11	2	I	37.03	13.4	0	0	30.42	3.51	28.89	19.9	26.5	20.2	17.92	1600000
TA11	2	I	37.52	12.2	0	0	31.45	2.05	28.84	20.4	26.17	24.8	18.07	1430000
TA11	3	I	39.61	9.4	37.02	3.19	0	0	29.33	15.9	21.86	491	17.86	1670000
TA11	3	I	40	9.17	36.8	3.49	31.57	1.94	30.76	7.8	21.93	466	18.04	1460000
TA11	4	I	40	9.17	0	0	31.39	2.12	31.77	4.86	20.24	1600	17.16	2800000
TA11	4	I	0	0	0	0	30.4	3.55	0	0	20.58	1250	17.32	2480000
TA11	5	I	27.89	671	39.23	1.46	30.76	2.94	0	0	20.71	1130	17.25	2620000
TA11	5	I	27.98	634	40	1.17	0	0	31.88	4.61	20.82	1050	17.31	2490000
TA11	6	I	36.04	16.8	0	0	0	0	32.17	4.06	28.84	4.93	19.04	705000
TA11	6	I	35.85	17.6	37.62	2.52	0	0	0	0	29.93	2.7	19.33	567000
TA11	7	I	40	9.17	0	0	32.23	1.4	20.95	2730	18.08	7670	15.63	8570000
TA11	7	I	39.16	9.78	0	0	0	0	21.16	2350	18.41	6040	15.73	7970000
TA13	1	I	25.13	4940	0	0	30.6414	3.75558	30.88	8.45	30.8	1.97	17.05	9400000
TA13	1	I	25.19	4740	0	0	30.6414	3.75558	30.12	12.2	30.37	2.47	17.08	9220000
TA13	2	I	28.96	322	0	0	30.7575	3.4605	31.21	7.23	29.64	3.67	18.66	2880000
TA13	2	I	28.98	317	37.45	2.35	30.7575	3.4605	30.22	11.6	30.02	2.98	18.7	2810000
TA13	3	I	28.19	557	0	0	30.4047	4.0915	29.63	15.7	29.82	3.32	17.73	5710000
TA13	3	I	28.16	569	36.91	2.91	30.4047	4.0915	29.15	20	0	0	17.7	5850000
TA13	4	I	23.54	15400	0	0	29.8923	5.39588	29.86	14	29.47	4.03	15.43	30900000
TA13	4	I	23.54	15500	0	0	29.8923	5.39588	28.96	22.1	29.21	4.67	15.34	33000000
TA13	5	I	25.14	4920	0	0	29.8566	5.50241	31.22	7.22	0	0	16.78	11400000
TA13	5	I	25.05	5230	0	0	29.8566	5.50241	0	0	0	0	16.87	10700000
TA13	6	I	26.4	2000	0	0	0	0	29.8	14.4	30.55	2.25	16.44	14700000
TA13	6	I	26.37	2050	0	0	0	0	29.8	14.4	0	0	16.55	13500000
TA13	7	I	25.15	4870	0	0	30.2767	4.38146	29.33	18.2	29.76	3.43	15.96	20900000
TA13	7	I	25.05	5240	36.77	3.07	30.2767	4.38146	28.9	22.8	0	0	15.86	22500000
TA14	1	II	38.87	3.19	34.99	6.91	31.82	1.98	18.29	21700	17.73	11500	16.09	18900000
TA14	1	II	37.86	3.89	35.54	5.3	0	0	18.67	16500	18.11	8720	16.42	14900000
TA14	2	II	26.37	2050	32.55	26.1	31.21	2.69	21.38	2310	25.12	57.5	17.16	8700000
TA14	2	II	26.49	1870	32.32	30	31.72	2.08	21.66	1910	25.69	39.5	17.02	9610000
TA14	3	II	0	0	33.64	14	0	0	30.95	8.2	28.17	8.49	17.68	5910000
TA14	3	II	0	0	33.03	19.6	30.51	3.87	30.23	11.6	28.65	6.41	17.82	5360000
TA14	4	II	0	0	29.69	174	0	0	31.56	6.15	30.14	2.8	16.07	19300000
TA14	4	II	38.57	3.37	29.82	159	30.38	4.15	31.43	6.53	0	0	16.05	19600000
TA14	5	II	36.97	4.88	28.9	311	31.97	1.83	25.92	121	24.14	112	16.77	11600000
TA14	5	II	36.63	5.38	29	288	0	0	26.47	87.8	24.22	105	16.69	12300000
TA14	6	II	39.07	3.1	28.68	366	31.5	2.31	24.34	319	23.34	195	16.2	17500000
TA14	6	II	0	0	28.67	371	0	0	24.2	350	23.2	217	16.08	19100000
TA14	7	II	0	0	26.94	1330	29.95	5.24	27.59	46.4	27.15	15.6	15.72	25000000
TA14	7	II	0	0	27.04	1240	31.2	2.7	27.12	60.2	26.62	21.8	15.81	23400000
TA16	1	II	31.56	297	28.18	534	0	0	30.92	8.32	27.69	11.2	19.13	2050000
TA16	1	II	31.56	298	28.22	514	0	0	29.86	13.9	27.99	9.44	19.19	1960000
TA16	2	II	25.65	11500	29.6	186	0	0	26.88	69.2	25.81	36.4	18.83	2560000
TA16	2	II	25.8	10200	29.58	189	0	0	27	64.4	25.9	34.4	19	2260000
TA16	3	II	30.15	609	29.15	258	0	0	0	0	27.94	9.69	18.85	2520000
TA16	3	II	30.58	485	29.37	221	0	0	31.92	5.22	28.82	5.82	19.04	2190000
TA16	4	II	28.68	1430	28.05	584	0	0	29.84	14.1	27.86	10.2	17.5	6780000
TA16	4	II	28.33	1770	28.06	581	0	0	29.81	14.3	26.71	20.5	17.25	8150000
TA16	5	II	28.88	1260	27.96	628	0	0	30.58	9.75	27.83	10.4	19.06	2150000
TA16	5	II	28.96	1200	27.95	629	29.78	5.73	30.44	10.5	27.57	12.1	19.14	2030000
TA16	6	II	26.81	4900	26.58	1740	31.29	2.57	31.02	7.92	26.82	19.2	17.74	5660000
TA16	6	II	26.81	4890	26.64	1670	0	0	31.03	7.89	26.75	20	17.79	5460000
TA16	7	II	24.68	23600	27.72	749	0	0	27.67	44.2	24.75	73.7	17.47	6890000
TA16	7	II	24.54	26200	28.06	583	30.1408	4.71	27.67	44.3	24.79	71.7	17.15	8730000
TA17	1	I	36.17	6.23	35.71	4.9	0	0	16.85	61900	13.82	196000	16.01	20100000
TA17	1	I	36.68	5.31	35.76	4.78	0	0	17.03	54300	13.98	176000	15.99	20500000
TA17	2	I	34.72	10.7	32.9	21.3	30.96	3.06	19.74	7600	18.09	8880	15.91	21600000
TA17	2	I	34.86	10.1	33.03	19.7	31.57	2.23	20.01	6220	18.37	7210	16.17	17900000
TA17	3	I	38.52	3.4	32.03	35.8	0	0	17.93	28400	15.78	47500	16.56	13500000
TA17	3	I	37.82	3.93	32.24	31.5	31.76	2.04	17.87	29400	15.71	50000	16.52	13800000
TA17	4	I	40	2.76	30.99	70.5	32.02	1.78	17.82	30600	15.34	65300	16.15	18200000
TA17	4	I	37.14	4.66	31.09	65.8	0	0	17.72	33100	15.26	69200	16.28	16500000
TA17	5	I	26.13	2420	32.9	21.2	0	0	19.26	10700	17.65	12200	17.77	5550000
TA17	5	I	26.18	2340	32.99	20.2	32.04	1.77	19.3	10400	17.68	11900	17.68	5910000
TA17	6	I	37.12	4.68	31.75	42.7	32.01	1.8	20.73	3700	16.82	22300	17.51	6720000
TA17	6	I	36.58	5.47	31.81	41.2	32.08	1.74	20.7	3760	16.83	22100	17.44	7060000
TA17	7	I	38.2	3.62	30.72	84.3	31.64	2.16	16.88	60900	14.19	150000	16	20400000
TA17	7	I	40	2.76	30.26	116	30.99	3.01	16.85	62000	14.21	148000	15.97	20700000
TA18	1	II	38.54	36.8	30.61	91	0	0	29.09	20.6	26.25	27.4	16.51	14000000
TA18	1	II	38.52	36.9	31.02	69	30.75	3.41	29.2	19.5	26.37	25.5	16.67	12400000
TA18	2	II	27.32	3430	28.49	423	0	0	31.26	7.09	27.52	12.5	16.98	9880000
TA18	2	II	27.28	3550	28.59	391	0	0	30.88	8.47	28.31	7.82	16.96	10100000
TA18	3	II	40	32.2	23.93	12500	31.94	1.86	31.93	5.21	28.96	5.36	17.79	5470000
TA18	3	II	40	32.2	24.1	11000	0	0	0	0	29.58	3.79	18	4680000
TA18	4	II	39.02	34.8	24.49	8210	30.7	3.5	30.62	9.57	28.82	5.8	17.29	7860000
TA18	4	II	39.51	33.3	24.61	7540	30.69	3.52	31.66	5.88	27.79	10.6	17.24	8180000
TA18	5	II	36.2	56.6	29.07	275	30.98	3.02	0	0	29.83	3.31	19.44	1630000
TA18	5	II	35.69	64.6	29.06	277	30.52	3.85	0	0	29.03	5.16	19.24	1890000
TA18	6	II	36.43	53.6	27.69	765	0	0	31.3	6.93	27.48	12.8	18.04	4550000
TA18	6	II	35.76	63.4	27.79	709	30.11	4.8	30.53	10	28.07	8.99	17.85	5230000
TA18	7	II	0	0	25.82	3060	0	0	0	0	24.71	75.3	16.09	19000000
TA18	7	II	0	0	26.03	2630	0	0	0	0	24.78	71.9	16.16	18000000
TA19	1	I	37.78	3.97	0	0	0	0	0	0	29.29	4.45	17.2	8450000
TA19	1	I	0	0	0	0	0	0	30.88	8.48	29.99	3.03	17.44	7070000
TA19	2	I	37.97	3.8	37.14	2.65	29.27	7.61	30.44	10.5	29.4	4.19	18.45	3380000
TA19	2	I	36.7	5.27	0	0	0	0	30.25	11.5	30.81	1.97	18.44	3390000
TA19	3	I	37.87	3.88	35.77	4.77	29	8.89	30.82	8.71	29.25	4.55	16.85	10900000
TA19	3	I	37.27	4.5	35.96	4.37	29.74	5.87	30.03	12.8	28.76	6.03	16.8	11300000
TA19	4	I	0	0	0	0	0	0	0	0	29.3	4.43	17.64	6120000
TA19	4	I	40	2.76	0	0	30.24	4.47	30.82	8.69	29.78	3.4	17.75	5650000
TA19	5	I	26.89	1410	36.63	3.26	31.63	2.17	30.14	12.1	0	0	18.78	2660000
TA19	5	I	26.98	1320	0	0	31.42	2.41	30.62	9.61	29.73	3.5	18.75	2710000
TA19	6	I	31.28	65.1	35.99	4.32	27.86	17.3	28.01	36.8	26.95	17.6	17.08	9190000
TA19	6	I	31.32	63.5	35.71	4.9	30.68	3.53	27.48	49.2	29.59	3.78	17.23	8260000
TA19	7	I	0	0	34.85	7.38	29.84	5.54	29.34	18.2	25.69	39.4	16.65	12600000
TA19	7	I	0	0	34.87	7.31	30.86	3.22	29.23	19.3	29.67	3.61	16.55	13600000
TA20	1	II	38.9	3.08	33.57	13.6	0	0	26.22	103	22.23	441	15.88	7590000
TA20	1	II	0	0	33.69	12.7	0	0	25.75	136	22.16	465	15.92	7360000
TA20	2	II	27.94	646	30.1	122	30.36	4.09	30.61	9.78	27.67	11.5	15.84	7770000
TA20	2	II	27.97	631	30.11	121	0	0	31.87	5.43	27.89	10.1	15.87	7630000
TA20	3	II	32.69	27.5	33.88	11.5	29.22	7.65	29.7	15.3	26.53	23.2	16.47	4900000
TA20	3	II	32.69	27.6	33.74	12.4	0	0	29.17	20.2	25.86	35.5	16.64	4330000
TA20	4	II	28.82	344	30.91	69.6	0	0	28.61	27.1	27.16	15.7	15.95	7180000
TA20	4	II	28.7	375	30.8	75.2	30.16	4.55	28.03	37.1	27.02	17.1	15.93	7320000
TA20	5	II	29.97	152	30.49	92.6	0	0	30.14	12.3	28.27	8.07	17.04	3240000
TA20	5	II	29.76	176	30.29	107	30.89	3.08	30.03	13	28.03	9.3	17.17	2950000
TA20	6	II	29.98	150	28.52	389	31.55	2.2	29.82	14.4	25.92	34.2	17.85	1780000
TA20	6	II	29.74	178	28.31	452	30.78	3.27	29.52	16.9	25.96	33.4	17.82	1830000
TA20	7	II	39.49	2.83	28.57	374	30.44	3.91	30.01	13.2	26.49	23.9	16.57	4580000
TA20	7	II	40	2.67	28.59	369	31.22	2.61	30.52	10.2	26.83	19.3	16.68	4220000
TA21	1	I	0	0	37.44	2.21	0	0	30.19	12	28.45	7.26	18.19	1390000
TA21	1	I	0	0	36.29	3.55	30.58	3.62	30.94	8.38	27.85	10.3	18.24	1340000
TA21	2	I	35.07	9.02	33.09	17.9	0	0	29.77	14.9	26.23	28	17.97	1640000
TA21	2	I	35.16	8.69	32.98	19.1	32.23	1.57	30.44	10.6	26.44	24.5	17.89	1730000
TA21	3	I	0	0	33.95	11	30.59	3.62	0	0	28.86	5.74	17.69	2020000
TA21	3	I	0	0	33.55	13.8	29.55	6.35	30.56	10.1	29.55	3.89	17.71	1990000
TA21	4	I	37.43	4.18	33.76	12.3	0	0	29.98	13.3	29.75	3.5	15.95	7190000
TA21	4	I	0	0	33.84	11.7	0	0	0	0	31.25	1.58	16.08	6550000
TA21	5	I	25.72	3140	30.74	77.9	0	0	0	0	28.79	5.98	17.33	2610000
TA21	5	I	25.86	2850	30.84	73.3	30.26	4.3	0	0	29.78	3.44	17.26	2760000
TA21	6	I	32.96	23.9	34.47	8.42	30.77	3.29	0	0	30.08	2.92	19.18	673000
TA21	6	I	33.2	21.1	34.86	6.91	30.47	3.86	0	0	29.03	5.22	19.08	725000
TA21	7	I	0	0	33.76	12.2	30.25	4.32	31.53	6.36	29.64	3.7	16.93	3500000
TA21	7	I	0	0	33.86	11.6	31.49	2.27	0	0	28.68	6.35	16.98	3390000
TA22	1	II	36.01	6.37	33.99	10.8	0	0	0	0	30.16	2.8	17.54	2240000
TA22	1	II	36.75	5.04	33.9	11.4	29.45	6.73	0	0	0	0	17.71	1980000
TA22	2	II	27.74	747	31.96	35.3	31.18	2.65	0	0	0	0	18.77	912000
TA22	2	II	27.69	773	31.78	39.5	0	0	32.13	4.82	28.98	5.35	18.63	1010000
TA22	3	II	31.64	50.6	32.91	19.8	30	4.95	0	0	30.52	2.31	17.71	1980000
TA22	3	II	31.93	42.5	33.45	14.6	0	0	31	8.13	29.93	3.16	17.74	1940000
TA22	4	II	0	0	0	0	0	0	35	1.48	28.92	5.54	17.02	3290000
TA22	4	II	38.17	3.53	37.14	2.49	0	0	0	0	29.34	4.37	16.83	3760000
TA22	5	II	36.28	5.83	32.69	22.6	0	0	0	0	30.68	2.13	19.21	661000
TA22	5	II	36.94	4.77	33.14	17.4	29.82	5.48	35	1.48	30.33	2.55	19.3	618000
TA22	6	II	0	0	33.53	13.9	0	0	0	0	30.08	2.91	17.74	1950000
TA22	6	II	40	2.67	33.44	14.6	29.45	6.73	0	0	29.98	3.08	17.7	1990000
TA22	7	II	37.21	4.43	32.71	22.3	0	0	0	0	30.6	2.21	16.75	4020000
TA22	7	II	0	0	33.16	17.1	0	0	0	0	0	0	16.77	3950000
TA23	1	I	38.46	3.33	26.87	1320	0	0	30.51	10.3	29.85	3.31	17.13	3020000
TA23	1	I	37.73	3.88	26.62	1590	31.0407	2.85396	29.99	13.3	29.01	5.28	17.09	3110000
TA23	2	I	36.8	4.97	22.7	29200	0	0	23.77	470	25.6	42.2	15.86	7690000
TA23	2	I	35.86	6.71	22.74	28200	0	0	23.75	476	25.8	37.1	15.99	6970000
TA23	3	I	36.03	6.32	27.63	749	0	0	20.02	6280	30.69	2.12	15.69	8690000
TA23	3	I	35.91	6.58	27.47	846	31.6316	2.11247	20.06	6080	30.18	2.77	15.84	7810000
TA23	4	I	36.05	6.28	24.63	6980	0	0	26.15	108	30.29	2.6	17.44	2420000
TA23	4	I	35.9	6.63	24.61	7090	29.992	4.97856	26.36	95.2	28.95	5.45	17.3	2690000
TA23	5	I	23.21	18900	26.97	1230	0	0	19.74	7700	30.67	2.14	16.71	4120000
TA23	5	I	23.27	18200	27.05	1150	0	0	19.98	6480	29.67	3.65	16.69	4180000
TA23	6	I	29.66	189	29.57	178	0	0	22.82	880	29.62	3.75	16.09	6510000
TA23	6	I	29.79	173	29.54	182	0	0	22.74	926	30.12	2.86	16.12	6360000
TA23	7	I	39.44	2.85	25.54	3550	30.4633	3.97794	21.86	1680	28.87	5.71	15.83	7850000
TA23	7	I	0	0	25.6	3400	30.4633	3.97794	21.97	1560	29.8	3.4	15.76	8270000
TA24	1	II	0	0	36.29	3.54	31.16	2.69	0	0	0	0	17.71	1990000
TA24	1	II	0	0	0	0	29.95	5.1	31.62	6.08	31.45	1.43	17.78	1890000
TA24	2	II	26.09	2430	37.95	1.83	0	0	31.99	5.15	28.82	5.86	19.24	644000
TA24	2	II	25.97	2630	36.45	3.3	31.49	2.27	0	0	28.16	8.58	19.21	660000
TA24	3	II	32.84	25.5	0	0	0	0	0	0	29.8	3.4	17.94	1670000
TA24	3	II	33.16	21.6	36.96	2.67	0	0	31.83	5.53	29.38	4.29	17.87	1760000
TA24	4	II	0	0	0	0	0	0	31.04	7.99	0	0	16.11	6410000
TA24	4	II	0	0	36.69	2.99	0	0	0	0	30.82	1.97	15.95	7170000
TA24	5	II	37.52	4.09	34.63	7.76	0	0	0	0	30.73	2.07	17.46	2380000
TA24	5	II	38.52	3.29	34.99	6.47	0	0	31.46	6.55	30.87	1.92	17.44	2410000
TA24	6	II	0	0	38.09	1.74	0	3.53357	0	0	0	0	15.86	7690000
TA24	6	II	0	0	35.92	4.18	30.63	3.53	0	0	30.8	2	15.82	7930000
TA24	7	II	0	0	0	0	0	0	0	0	29.5	4.02	15.91	7400000
TA24	7	II	37.83	3.8	0	0	29.77	5.62	0	0	28.72	6.22	16.02	6850000
TA25	1	I	38.49	3.7	0	0	31.57	2.19	0	0	20.1	1990	18.08	1460000
TA25	1	I	39.59	3.12	0	0	30.41	4	0	0	20.05	2080	18.14	1390000
TA25	2	I	36.77	5.59	0	0	0	0	29.21	19.5	22.66	311	19.13	676000
TA25	2	I	36.86	5.44	0	0	0	0	0	0	22.58	331	19.51	513000
TA25	3	I	40	2.98	36.16	4.39	0	0	29.52	16.7	28.87	5.5	17.19	2790000
TA25	3	I	0	0	36.32	4.11	30.73	3.38	0	0	29.46	3.94	17.16	2870000
TA25	4	I	0	0	0	0	29.33	7.23	0	0	28.86	5.52	17.1	2980000
TA25	4	I	0	0	36.99	3.1	0	0	0	0	28.03	8.97	17.04	3130000
TA25	5	I	37.29	4.84	0	0	29.52	6.49	30.98	8.13	29.71	3.44	18.29	1250000
TA25	5	I	36.9	5.38	37.03	3.06	0	0	0	0	29.87	3.15	18.41	1150000
TA25	6	I		0	0	0	29.66	6	0	0	28.89	5.45	17.71	1920000
TA25	6	I	0	0	35.96	4.8	30.63	3.55	31.03	7.93	28.09	8.65	17.68	1960000
TA25	7	I	39.09	3.34	36.43	3.92	29.82	5.48	0	0	27.89	9.74	16.26	5520000
TA25	7	I	0	0	36.45	3.88	0	0	30.98	8.12	28.73	5.94	16.28	5430000
TA26	1	II	0	0	34.65	9.02	0	0	24.04	390	20.46	1540	15.66	8600000
TA26	1	II	0	0	35.72	5.37	32.94	1.12	24.07	384	20.46	1540	15.73	8170000
TA26	2	II	27.96	709	0	0	0	0	24.35	320	20.24	1800	16.58	4370000
TA26	2	II	28.01	684	35.77	5.25	30.09	4.73	24.54	285	20.28	1750	16.32	5280000
TA26	3	II	34.82	11.1	35.27	6.62	29.36	7.07	28.21	33.2	27.69	11	17.61	2050000
TA26	3	II	34.9	10.8	34.76	8.51	29.31	7.3	0	0	27.16	15.1	17.57	2110000
TA26	4	II	0	0	36.43	3.91	0	0	0	0	29.97	2.98	18.1	1430000
TA26	4	II	0	0	36.77	3.39	0		30.24	11.6	28.37	7.31	18.18	1360000
TA26	5	II	38.19	3.92	37.78	2.28	28.87	9.37	31.22	7.27	28.64	6.28	19.48	525000
TA26	5	II	36.99	5.25	37.08	3	30.2	4.46	31.03	7.94	27.09	15.8	19.59	481000
TA26	6	II	0	0	32.76	25.4	0	0	30.33	11.1	29.65	3.55	17.71	1910000
TA26	6	II	0	0	32.64	27.4	29.77	5.65	0	0	29.81	3.25	17.72	1890000
TA26	7	II	0	0	36.4	3.97	0	0	0	0	30.45	2.31	17.84	1740000
TA26	7	II	0	0	35.77	5.24	0	0	30.21	11.8	29.31	4.28	17.68	1960000
TA27	1	I	39.09	3.34	28.02	661	0	0	25.57	151	28.62	6.35	16.03	6550000
TA27	1	I	0	0	28.11	617	28.62	10.8082	25.54	153	28.96	5.23	16.1	6230000
TA27	2	I	37.23	4.91	29.23	269	0	0	25.9	123	29.36	4.17	18.45	1120000
TA27	2	I	36.25	6.55	29.24	267	0	0	25.54	153	30.2	2.64	18.29	1250000
TA27	3	I	37.28	4.85	26.87	1550	0	0	26.79	73.4	29.52	3.81	16.03	6550000
TA27	3	I	37.65	4.42	26.75	1700	0	0	26.53	85.3	29.77	3.32	15.91	7160000
TA27	4	I	0	0	25.51	4240	27.9351	16.1764	26.83	71.6	27.91	9.58	16.3	5350000
TA27	4	I	38.24	3.88	25.52	4230	0	0	27.15	59.7	29.27	4.39	16.58	4370000
TA27	5	I	25.72	3510	26.24	2470	0	0	23.89	430	30.17	2.67	17.76	1840000
TA27	5	I	25.65	3700	26.22	2510	0	0	23.86	438	31.82	1.15	17.78	1810000
TA27	6	I	31.62	56.8	27.15	1250	0	0	27.97	37.9	0	0	17.29	2600000
TA27	6	I	31.66	55.7	27.18	1230	30.5417	3.72079	28.5	28.4	29.91	3.09	17.33	2520000
TA27	7	I	40	2.98	24.39	9770	0	0	28.54	27.9	30.02	2.9	15.07	13200000
TA27	7	I	36.17	6.73	24.48	9110	0	0	28.19	33.5	28.11	8.52	15.21	11900000
TA28	1	II	0	0	36.03	4.66	0	0	30.99	8.11	27.73	10.7	16.29	5400000
TA28	1	II	39.54	3.14	35.93	4.87	0	0	30.8	8.84	27.79	10.3	16.25	5580000
TA28	2	II	24.65	7530	0	0	0	0	31.77	5.64	28.74	5.92	16.56	4440000
TA28	2	II	24.68	7380	37.11	2.95	29.86	5.37	33.69	2.45	28.8	5.73	16.62	4230000
TA28	3	II	37.99	4.09	36.51	3.78	30.79	3.26	31.3	7	26.75	19.5	19.72	437000
TA28	3	II	37.19	4.97	36.8	3.35	0	0	32.44	4.17	27.03	16.4	19.77	424000
TA28	4	II	0	0	36.72	3.46	31.29	2.53	30.98	8.14	30.33	2.46	17.14	2900000
TA28	4	II	0	0	0	0	31.2855	2.52685	30.54	10.1	28.75	5.89	17.16	2860000
TA28	5	II	34.71	11.6	0		0	0	30.22	11.7	30.89	1.83	19.25	617000
TA28	5	II	37.5	4.59	37.72	2.33	0	0	29.5	16.9	0	0	19.2	640000
TA28	6	II	36.98	5.27	36.05	4.63	0	0	30.86	8.59	28.6	6.42	19.43	541000
TA28	6	II	35.92	7.32	36.1	4.51	31.1	2.77	0	0	28.52	6.71	19.61	475000
TA28	7	II	0	0	35.75	5.29	29.78	5.62	29.27	19	27.63	11.4	16.2	5790000
TA28	7	II	37.86	4.21	35.98	4.76	0	0	29.16	20.1	26.98	16.9	16.03	6540000
TA29	1	I	0	0	30.62	84.7	0	0	30.67	9.41	28.05	8.84	17.15	2990000
TA29	1	I	38.18	3.52	30.63	84	29.61	6.18	31.65	5.96	28.58	6.47	17.16	2960000
TA29	2	I	30.49	105	32.65	23.2	29.64	6.06	27.74	42.9	27.5	12.3	16.9	3580000
TA29	2	I	30.61	97.6	33.11	17.6	0	0	27.79	41.8	27.07	15.9	16.95	3450000
TA29	3	I	38.71	3.18	30.77	76.6	31.91	1.85	0	0	27.47	12.5	16.65	4300000
TA29	3	I	38.08	3.6	30.63	84.4	31.2	2.64	31.92	5.26	28.8	5.71	16.73	4060000
TA29	4	I	38.92	3.07	32.88	20.2	30.53	3.74	0	0	30.35	2.43	15.72	8530000
TA29	4	I	40	2.67	33.04	18.4	0	0	0	0	0	0	15.68	8740000
TA29	5	I	33.35	19.6	33.05	18.3	29.58	6.26	32.35	4.34	28.68	6.11	17.56	2210000
TA29	5	I	33.59	17.3	32.75	21.8	29.5832	6.25745	0	0	0	0	17.44	2410000
TA29	6	I	37.97	3.69	33.51	14	0	0	30.72	9.22	28.18	8.17	16.98	3390000
TA29	6	I	0	0	33.58	13.5	0	0	0	0	27	16.7	17.02	3290000
TA29	7	I	38.06	3.61	30.7	80.1	0	0	0	0	28.08	8.7	15.14	13000000
TA29	7	I	0	0	31.01	65.3	0	0	31.24	7.21	27.83	10	15.26	11900000
TA30	1	II	40	6.92	35.51	5.64	0	0	28.99	18.9	27.87	8.72	14.94	10700000
TA30	1	II	39.51	7.15	35.34	6.12	0	0	29.79	12.5	27.78	9.18	15.19	8940000
TA30	2	II	24.32	6610	33.7	14.2	29.9	4.64	30.74	7.86	27.33	12	17.79	1330000
TA30	2	II	24.46	5950	33.89	12.8	30.47	3.42	0	0	28.83	4.97	17.82	1310000
TA30	3	II	31.91	54.4	36.64	3.41		0	32.66	3.27	28.89	4.81	17.76	1360000
TA30	3	II	31.82	56.6	36.19	4.14	29.81	4.89	31.65	5.14	30.03	2.55	17.73	1390000
TA30	4	II	38.14	8.35	29.1	283	30.77	2.92	30.36	9.47	27.34	11.9	16.32	3920000
TA30	4	II	40	6.92	29.06	292	0	0	30.69	8.05	28.6	5.66	16.52	3390000
TA30	5	II	28.67	308	27.06	1290	0	0	0	0	28.51	5.96	17.56	1580000
TA30	5	II	28.71	301	27.07	1280	0	0	31.42	5.7	28.15	7.38	17.63	1500000
TA30	6	II	37.99	8.53	27.94	670	0	0	29.34	15.8	28.98	4.55	15.8	5720000
TA30	6	II	0	0	28.01	636	0	0	29.61	13.7	27.93	8.39	15.93	5210000
TA30	7	II	35.95	13	29.89	159	30.76	2.94	0	0	28.81	5.03	15.82	5650000
TA30	7	II	35.77	13.6	29.78	171	0	0	30.27	9.89	28.4	6.37	15.84	5540000
TA31	1	I	36.82	24.5	21.66	77200	28.99	10.3	25.91	164	23.39	201	16.54	8150000
TA31	1	I	38.47	18.5	21.72	73900	0	0	25.97	158	23.39	201	16.46	8600000
TA31	2	I	36.89	24.2	27.51	1010	29.87	6.28	18.41	26800	17.74	12100	16.92	6160000
TA31	2	I	36.84	24.4	27.29	1180	30.27	5.07	18.36	27800	17.63	13200	16.93	6100000
TA31	3	I	40	16.1	27.8	808	30.1	5.54	25.71	185	23.97	134	16.42	8900000
TA31	3	I	40	16.1	27.65	905	29.71	6.86	25.75	180	24.04	128	16.28	9840000
TA31	4	I	37.24	22.6	25.75	3710	29.21	9.08	20	8400	18.65	6260	16.14	10900000
TA31	4	I	37.18	22.8	25.81	3540	30.2	5.25	20.04	8170	18.59	6570	15.91	12900000
TA31	5	I	27.82	1230	26.67	1870	31.76	2.34	21.51	2850	21.65	711	17.99	2810000
TA31	5	I	27.86	1200	26.65	1900	29.7	6.92	21.24	3440	21.51	784	18	2790000
TA31	6	I	32.17	113	27.1	1360	28.86	11.1	27.49	65.9	25.61	44.2	17.61	3730000
TA31	6	I	32.05	119	27.13	1340	29.79	6.57	26.94	89.7	25.77	39.7	17.53	3940000
TA31	7	I	40	16.1	24.93	6820	29.3	8.64	22.34	1600	20.22	2010	15.98	12200000
TA31	7	I	38.44	18.6	24.95	6710	29.49	7.75	22.57	1370	20.34	1840	15.99	12100000
TA32	1	II	38.05	11.2	32.97	23.4	14.51	186000	17.8395	30485.9	15.93	41300	14.99	13700000
TA32	1	II	38.9	10	33.12	21.5	14.61	173000	17.8395	30485.9	16.09	36800	15.22	11600000
TA32	2	II	25.35	4100	29.26	274	13.12	507000	16.4451	84154.5	16.68	24000	15.84	7320000
TA32	2	II	25.41	3900	29.23	280	13.06	528000	16.4451	84154.5	16.64	24700	15.99	6580000
TA32	3	II	32.05	67.6	32.82	25.6	25.59	70.6	28.6676	26.0091	0	0	17.23	2650000
TA32	3	II	31.95	70.8	32.73	26.9	25.6	70.3	28.6676	26.0091	29.04	4.99	17.15	2800000
TA32	4	II	34.2	29	33.42	18.1	24.62	135	27.4322	53.4155	25.21	52.4	14.11	26100000
TA32	4	II	34.05	30.5	32.95	23.7	24.7	129	27.4322	53.4155	25.4011	50.0768	14.04	27300000
TA32	5	II	32.12	65.5	34.01	13.1	24.78	121	27.7539	50.0977	26.21	27.4	15.13	12300000
TA32	5	II	32.5	55.7	34.19	11.9	24.79	121	27.7539	50.0977	26.84	18.4	15.32	10700000
TA32	6	II	40	9.17	30.35	125	19.56	4980	24.4569	299.948	26.7	20.1	15.76	7750000
TA32	6	II	40	9.17	30.36	124	19.51	5170	24.4569	299.948	26.26	26.5	15.81	7500000
TA32	7	II	0	0	33.12	21.5	19.27	6160	25.0472	207.474	28.2	8.08	14.7	16900000
TA32	7	II	0	0	33.33	19	19.17	6600	25.0472	207.474	28.54	6.64	14.62	18000000
TA33	1	I	39.5	42.1416	34.16	22.7	28.86	11.1	27.72	57.9	24.8	75.4	17.29	2610000
TA33	1	I	0	0	34.5	19	29.07	9.81	27.69	59	24.83	74.3	17.32	2540000
TA33	2	I	39.61	7.48	37.72	4.56	30.08	5.6	27.68	59.1	19.32	3850	17.08	3030000
TA33	2	I	38.35	8.53	37.87	4.31	28.9	10.8	27.69	59	19.28	3980	16.94	3360000
TA33	3	I	0	0	36.53	7.32	29.16	9.34	26.47	118	19.04	4740	16.08	6290000
TA33	3	I	0	0	36.84	6.44	29.57	7.41	26.5	116	19.06	4670	15.86	7440000
TA33	4	I	0	0	36.92	6.24	30.61	4.22	24.24	458	17.23	17600	14.66	17900000
TA33	4	I	0	0	36.1	8.81	30.88	3.68	24.31	438	17.28	17000	14.72	17100000
TA33	5	I	29.01	1480	0	0	29.33	8.51	25.8	174	20.65	1470	18.14	1400000
TA33	5	I	28.95	1530	0	0	30.44	4.62	25.92	162	20.68	1440	17.91	1660000
TA33	6	I	0	0	0	0	29.17	9.27	25.17	257	19.46	3490	15.49	9750000
TA33	6	I	39.15	43.4561	0	0	29	10.2	25.26	242	19.53	3320	15.51	9540000
TA33	7	I	0	0	0	0	30.09	5.59	22.4	1540	16.54	29000	15.01	13800000
TA33	7	I	40	7.29	0	0	29.59	7.33	22.3	1650	16.27	35400	15.16	12300000

## Sheet: legend
timePoint	description
1	baseline
2	after cleaning by periodontist
3	after 14 days self-cleaning
4	after 14 days wash-out phase
5	after cleaning by periodontist
6	after 14 days self-cleaning
7	after 14 days wash-out phase
